# Supplementary material for: Comparing wastewater-based and case-based Rt estimates of SARS-CoV-2 transmission in Georgia using generalized linear mixed models
Source: Epidemiol Infect. 2026 Apr 6;154:e63. doi: 10.1017/S0950268826101356 (PMC13184661; doi:10.1017/S0950268826101356)
Supplement: Edmunds et al. supplementary material [file S0950268826101356sup001.zip]

Archive with 10 entries (10 files):
- fig_A1_rolling_sensitivity.jpg
- fig_A2_phase_sensitivity.jpg
- fig_A3_rt_comparison_WWTP 6.jpg
- fig_A4_rt_comparison_WWTP 9.jpg
- fig_A5_rt_comparison_WWTP 10.jpg
- Table A3.xlsx
- Table A4.xlsx
- Table_A1.xlsx
- Table_A2.xlsx
- Table_A5.xlsx
