# Supplementary material for: Comparing wastewater-based and case-based Rt estimates of SARS-CoV-2 transmission in Georgia using generalized linear mixed models
Source: Epidemiol Infect. 2026 Apr 6;154:e63. doi: 10.1017/S0950268826101356 (PMC13184661; doi:10.1017/S0950268826101356)
Supplement: Edmunds et al. supplementary material [file S0950268826101356sup001.zip › Table A3.xlsx]

## Sheet: Sheet1
Table A3. Summary of data missingness and imputation requirements.
Method	% Missing (Median)	% Missing (IQR)	Median Gap (Days)	Max Gap (Days)
iqr_kalman	0.712778	0.0256118	2	7.5
iqr_linear	0.712778	0.0256118	2	7.5
iqr_spline	0.712778	0.0256118	2	7.5
mad_kalman	0.712778	0.0256118	2	7.5
mad_linear	0.712778	0.0256118	2	7.5
mad_spline	0.712778	0.0256118	2	7.5
