# Supplementary material for: Comparing wastewater-based and case-based Rt estimates of SARS-CoV-2 transmission in Georgia using generalized linear mixed models
Source: Epidemiol Infect. 2026 Apr 6;154:e63. doi: 10.1017/S0950268826101356 (PMC13184661; doi:10.1017/S0950268826101356)
Supplement: Edmunds et al. supplementary material [file S0950268826101356sup001.zip › Table A4.xlsx]

## Sheet: Sheet1
Table A4. Sensitivity analysis: Performance of different rolling window lengths and processing methods.
Method	outlier	interpolation	roll_k	Zipcodes (N)	Spearman (Median)	Spearman (IQR)	RMSE (Median)	RMSE (IQR)
mad_kalman_roll10	mad	kalman	10	8	0.655617	0.255057	0.124226	0.0860785
mad_kalman_roll7	mad	kalman	7	8	0.653236	0.389402	0.162334	0.0647701
iqr_kalman_roll10	iqr	kalman	10	8	0.611624	0.184174	0.122573	0.0885312
iqr_kalman_roll14	iqr	kalman	14	8	0.608155	0.121221	0.0979068	0.0891301
mad_kalman_roll14	mad	kalman	14	8	0.6	0.131501	0.0992567	0.101239
iqr_kalman_roll7	iqr	kalman	7	8	0.59304	0.253993	0.151011	0.0656226
iqr_linear_roll14	iqr	linear	14	8	0.580726	0.268523	0.118159	0.0278129
mad_linear_roll14	mad	linear	14	8	0.574092	0.255958	0.129656	0.0403016
mad_linear_roll10	mad	linear	10	8	0.549402	0.43809	0.15445	0.0352832
iqr_linear_roll10	iqr	linear	10	8	0.54735	0.428501	0.147506	0.035861
iqr_spline_roll14	iqr	spline	14	8	0.460342	0.248514	0.169859	0.030142
mad_spline_roll14	mad	spline	14	8	0.460342	0.256695	0.17382	0.0449786
iqr_linear_roll7	iqr	linear	7	8	0.43619	0.289628	0.174744	0.0560958
mad_linear_roll7	mad	linear	7	8	0.43138	0.359328	0.179271	0.0597414
iqr_spline_roll10	iqr	spline	10	8	0.346874	0.434405	0.246405	0.0894498
mad_spline_roll10	mad	spline	10	8	0.33467	0.439176	0.23497	0.0838638
iqr_spline_roll7	iqr	spline	7	8	0.245372	0.550148	0.310857	0.117501
mad_spline_roll7	mad	spline	7	8	0.218022	0.552864	0.29727	0.104322
