# Supplementary material for: Comparing wastewater-based and case-based Rt estimates of SARS-CoV-2 transmission in Georgia using generalized linear mixed models
Source: Epidemiol Infect. 2026 Apr 6;154:e63. doi: 10.1017/S0950268826101356 (PMC13184661; doi:10.1017/S0950268826101356)
Supplement: Edmunds et al. supplementary material [file S0950268826101356sup001.zip › Table_A1.xlsx]

## Sheet: Sheet1
Table A1. Anonymized characteristics of participating wastewater treatment plants (WWTPs).
site	population_served_median	flow_mgd_median	capacity_mgd_max	n_samples	first_sample_date	last_sample_date	sample_type	lab_id	lab_method	gene_target	protocol_change	notes
WWTP 1	650000	37	60	159	2022-06-05	2023-12-31	24-HR FLOW-WEIGHTED COMPOSITE; 24-HR TIME-WEIGHTED COMPOSITE; 3-HR TIME-WEIGHTED COMPOSITE	emory; GPHL	new QIAcuityOneStep Advanced Probe kit	N2	No
WWTP 2	190000	12	25	148	2022-06-12	2023-12-31	24-HR FLOW-WEIGHTED COMPOSITE; 24-HR TIME-WEIGHTED COMPOSITE	emory; GPHL	new QIAcuityOneStep Advanced Probe kit	N2	No
WWTP 3	190000	26	40	101	2022-11-13	2023-12-31	24-HR FLOW-WEIGHTED COMPOSITE	GPHL	new QIAcuityOneStep Advanced Probe kit	N2	No
WWTP 4	75000	8.5	18	98	2023-01-09	2023-12-28	24-HR FLOW-WEIGHTED COMPOSITE; 24-HR TIME-WEIGHTED COMPOSITE	GPHL	new QIAcuityOneStep Advanced Probe kit	N2	No
WWTP 5	60000	5.72	14	143	2022-06-05	2023-12-29	24-hr time-weighted composite; 24-HR TIME-WEIGHTED COMPOSITE	GPHL; UGA	new QIAcuityOneStep Advanced Probe kit; UGA Lab	N2	No
WWTP 6	50000	15	32	76	2023-04-05	2023-12-29	1-HR TIME-WEIGHTED COMPOSITE; 15-HR TIME-WEIGHTED COMPOSITE; 24-HR FLOW-WEIGHTED COMPOSITE	GPHL	new QIAcuityOneStep Advanced Probe kit	N2	No
WWTP 7	36500	4	5	112	2022-11-13	2023-12-27	24-HR FLOW-WEIGHTED COMPOSITE	GPHL	new QIAcuityOneStep Advanced Probe kit	N2	No
WWTP 8	32000	2.4	4	156	2022-06-15	2023-12-28	22-HR TIME-WEIGHTED COMPOSITE; 24-HR FLOW-WEIGHTED COMPOSITE; 24-HR TIME-WEIGHTED COMPOSITE	emory; GPHL	new QIAcuityOneStep Advanced Probe kit	N2	No
WWTP 9	17000	2.8	6	106	2022-11-13	2023-12-28	GRAB (AN INDIVIDUAL SAMPLE COLLECTED WITHOUT COMPOSITING OR ADDING OTHER SAMPLES)	GPHL	new QIAcuityOneStep Advanced Probe kit	N2	Yes	Sampling protocol changed during the study period
WWTP 10	10000	1.7	2.5	150	2022-06-02	2023-12-28	12-HR TIME-WEIGHTED COMPOSITE	emory; GPHL	new QIAcuityOneStep Advanced Probe kit	N2	No
