# Supplementary material for: Comparing wastewater-based and case-based Rt estimates of SARS-CoV-2 transmission in Georgia using generalized linear mixed models
Source: Epidemiol Infect. 2026 Apr 6;154:e63. doi: 10.1017/S0950268826101356 (PMC13184661; doi:10.1017/S0950268826101356)
Supplement: Edmunds et al. supplementary material [file S0950268826101356sup001.zip › Table_A2.xlsx]

## Sheet: Table A1
Table A1. Anonymized characteristics of participating wastewater treatment plants (WWTPs).
site	population_served_median	flow_mgd_median	capacity_mgd_max	n_samples	first_sample_date	last_sample_date	sample_type	lab_id	lab_method	gene_target	protocol_change	notes
WWTP 1	650000	37	60	159	2022-06-05	2023-12-31	24-HR FLOW-WEIGHTED COMPOSITE; 24-HR TIME-WEIGHTED COMPOSITE; 3-HR TIME-WEIGHTED COMPOSITE	emory; GPHL	new QIAcuityOneStep Advanced Probe kit	N2	No
WWTP 2	190000	12	25	148	2022-06-12	2023-12-31	24-HR FLOW-WEIGHTED COMPOSITE; 24-HR TIME-WEIGHTED COMPOSITE	emory; GPHL	new QIAcuityOneStep Advanced Probe kit	N2	No
WWTP 3	190000	26	40	101	2022-11-13	2023-12-31	24-HR FLOW-WEIGHTED COMPOSITE	GPHL	new QIAcuityOneStep Advanced Probe kit	N2	No
WWTP 4	75000	8.5	18	98	2023-01-09	2023-12-28	24-HR FLOW-WEIGHTED COMPOSITE; 24-HR TIME-WEIGHTED COMPOSITE	GPHL	new QIAcuityOneStep Advanced Probe kit	N2	No
WWTP 5	60000	5.72	14	143	2022-06-05	2023-12-29	24-hr time-weighted composite; 24-HR TIME-WEIGHTED COMPOSITE	GPHL; UGA	new QIAcuityOneStep Advanced Probe kit; UGA Lab	N2	No
WWTP 6	50000	15	32	76	2023-04-05	2023-12-29	1-HR TIME-WEIGHTED COMPOSITE; 15-HR TIME-WEIGHTED COMPOSITE; 24-HR FLOW-WEIGHTED COMPOSITE	GPHL	new QIAcuityOneStep Advanced Probe kit	N2	No
WWTP 7	36500	4	5	112	2022-11-13	2023-12-27	24-HR FLOW-WEIGHTED COMPOSITE	GPHL	new QIAcuityOneStep Advanced Probe kit	N2	No
WWTP 8	32000	2.4	4	156	2022-06-15	2023-12-28	22-HR TIME-WEIGHTED COMPOSITE; 24-HR FLOW-WEIGHTED COMPOSITE; 24-HR TIME-WEIGHTED COMPOSITE	emory; GPHL	new QIAcuityOneStep Advanced Probe kit	N2	No
WWTP 9	17000	2.8	6	106	2022-11-13	2023-12-28	GRAB (AN INDIVIDUAL SAMPLE COLLECTED WITHOUT COMPOSITING OR ADDING OTHER SAMPLES)	GPHL	new QIAcuityOneStep Advanced Probe kit	N2	Yes	Sampling protocol changed during the study period
WWTP 10	10000	1.7	2.5	150	2022-06-02	2023-12-28	12-HR TIME-WEIGHTED COMPOSITE	emory; GPHL	new QIAcuityOneStep Advanced Probe kit	N2	No

## Sheet: Table A2
Table A2. Summary of outlier detection results (counts of flagged observations) by method.
Method	PCR Outliers (N)	Flow Outliers (N)
iqr_kalman	27	57
iqr_linear	27	57
iqr_spline	27	57
mad_kalman	27	123
mad_linear	27	123
mad_spline	27	123

## Sheet: Table A3
Table A3. Summary of data missingness and imputation requirements.
Method	% Missing (Median)	% Missing (IQR)	Median Gap (Days)	Max Gap (Days)
iqr_kalman	0.712778	0.0256118	2	7.5
iqr_linear	0.712778	0.0256118	2	7.5
iqr_spline	0.712778	0.0256118	2	7.5
mad_kalman	0.712778	0.0256118	2	7.5
mad_linear	0.712778	0.0256118	2	7.5
mad_spline	0.712778	0.0256118	2	7.5

## Sheet: Table A4
Table A4. Sensitivity analysis: Performance of different rolling window lengths and processing methods.
Method	outlier	interpolation	roll_k	Zipcodes (N)	Spearman (Median)	Spearman (IQR)	RMSE (Median)	RMSE (IQR)
mad_kalman_roll10	mad	kalman	10	8	0.655617	0.255057	0.124226	0.0860785
mad_kalman_roll7	mad	kalman	7	8	0.653236	0.389402	0.162334	0.0647701
iqr_kalman_roll10	iqr	kalman	10	8	0.611624	0.184174	0.122573	0.0885312
iqr_kalman_roll14	iqr	kalman	14	8	0.608155	0.121221	0.0979068	0.0891301
mad_kalman_roll14	mad	kalman	14	8	0.6	0.131501	0.0992567	0.101239
iqr_kalman_roll7	iqr	kalman	7	8	0.59304	0.253993	0.151011	0.0656226
iqr_linear_roll14	iqr	linear	14	8	0.580726	0.268523	0.118159	0.0278129
mad_linear_roll14	mad	linear	14	8	0.574092	0.255958	0.129656	0.0403016
mad_linear_roll10	mad	linear	10	8	0.549402	0.43809	0.15445	0.0352832
iqr_linear_roll10	iqr	linear	10	8	0.54735	0.428501	0.147506	0.035861
iqr_spline_roll14	iqr	spline	14	8	0.460342	0.248514	0.169859	0.030142
mad_spline_roll14	mad	spline	14	8	0.460342	0.256695	0.17382	0.0449786
iqr_linear_roll7	iqr	linear	7	8	0.43619	0.289628	0.174744	0.0560958
mad_linear_roll7	mad	linear	7	8	0.43138	0.359328	0.179271	0.0597414
iqr_spline_roll10	iqr	spline	10	8	0.346874	0.434405	0.246405	0.0894498
mad_spline_roll10	mad	spline	10	8	0.33467	0.439176	0.23497	0.0838638
iqr_spline_roll7	iqr	spline	7	8	0.245372	0.550148	0.310857	0.117501
mad_spline_roll7	mad	spline	7	8	0.218022	0.552864	0.29727	0.104322

## Sheet: Table A5
Table A5. Comparison of summary statistics for raw and processed wastewater data.
Panel A: PCR Viral Concentration (copies/L)
WWTP	Processing	Mean	Median	SD	Min	Max	IQR
WWTP 1	Raw	275568	262200	183275	30768	718320	289602
WWTP 1	Processed	273994	270000	158919	30768	718320	257635
WWTP 2	Raw	148762	105636	111030	33288	400320	138450
WWTP 2	Processed	151976	132500	74114	33288	400320	106920
WWTP 3	Raw	154227	127512	131327	2568	564720	135426
WWTP 3	Processed	125056	126523	63318	2568	343680	113520
WWTP 5	Raw	298435	266400	250634	7656	870480	423948
WWTP 5	Processed	293611	266400	215000	7656	870480	422699
WWTP 6	Raw	410628	265776	440562	15312	1264560	656886
WWTP 6	Processed	557677	599406	385082	15312	1264560	755942
WWTP 8	Raw	242033	220056	170878	17280	858480	204192
WWTP 8	Processed	230775	224565	127439	17280	590880	193128
WWTP 9	Raw	358856	265720	330414	3430	1930000	268250
WWTP 9	Processed	287823	282893	112509	3430	725278	122301
WWTP 10	Raw	70097	78012	47084	11592	142752	84126
WWTP 10	Processed	68307	72080	34165	11592	142752	57982
Panel B: Flow Rate (L/day)
WWTP	Processing	Mean	Median	SD	Min	Max	IQR
WWTP 1	Raw	136274760	136274760	9466966	117347710	165558040	7570820
WWTP 1	Processed	136710713	136274760	3265985	128703940	151416400	4338306
WWTP 2	Raw	93113515	94635250	17185417	68137380	128703940	21009026
WWTP 2	Processed	91422972	93330654	13170412	68137380	128703940	20343919
WWTP 3	Raw	42924972	41639510	6082645	34068690	64351970	7570820
WWTP 3	Processed	42440991	41677483	3468922	34068690	52955740	3470340
WWTP 5	Raw	8795511	8706443	584418	7192279	10599148	757082
WWTP 5	Processed	8760782	8706443	278734	7949361	9842066	419320
WWTP 6	Raw	15217348	15141640	1878350	11734771	17791427	2176611
WWTP 6	Processed	15359818	15526695	1268328	11734771	17791427	1874083
WWTP 8	Raw	6380136	6435197	388355	6056656	7570820	378541
WWTP 8	Processed	6307407	6305598	113990	6056656	6813738	135740
WWTP 9	Raw	21378453	21463275	2682107	16617950	32440964	2309100
WWTP 9	Processed	21068991	21116996	1477038	16617950	24150916	1956811
WWTP 10	Raw	9084984	8895714	1921922	5299574	11356230	2839058
WWTP 10	Processed	8982859	8698193	1715827	5299574	11356230	2915457
