# Supplementary material for: Comparing wastewater-based and case-based Rt estimates of SARS-CoV-2 transmission in Georgia using generalized linear mixed models
Source: Epidemiol Infect. 2026 Apr 6;154:e63. doi: 10.1017/S0950268826101356 (PMC13184661; doi:10.1017/S0950268826101356)
Supplement: Edmunds et al. supplementary material [file S0950268826101356sup001.zip › Table_A5.xlsx]

## Sheet: Sheet1
Table A5. Comparison of summary statistics for raw and processed wastewater data.
Panel A: PCR Viral Concentration (copies/L)
WWTP	Processing	Mean	Median	SD	Min	Max	IQR
WWTP 1	Raw	275568	262200	183275	30768	718320	289602
WWTP 1	Processed	273994	270000	158919	30768	718320	257635
WWTP 2	Raw	148762	105636	111030	33288	400320	138450
WWTP 2	Processed	151976	132500	74114	33288	400320	106920
WWTP 3	Raw	154227	127512	131327	2568	564720	135426
WWTP 3	Processed	125056	126523	63318	2568	343680	113520
WWTP 5	Raw	298435	266400	250634	7656	870480	423948
WWTP 5	Processed	293611	266400	215000	7656	870480	422699
WWTP 6	Raw	410628	265776	440562	15312	1264560	656886
WWTP 6	Processed	557677	599406	385082	15312	1264560	755942
WWTP 8	Raw	242033	220056	170878	17280	858480	204192
WWTP 8	Processed	230775	224565	127439	17280	590880	193128
WWTP 9	Raw	358856	265720	330414	3430	1930000	268250
WWTP 9	Processed	287823	282893	112509	3430	725278	122301
WWTP 10	Raw	70097	78012	47084	11592	142752	84126
WWTP 10	Processed	68307	72080	34165	11592	142752	57982
Panel B: Flow Rate (L/day)
WWTP	Processing	Mean	Median	SD	Min	Max	IQR
WWTP 1	Raw	136274760	136274760	9466966	117347710	165558040	7570820
WWTP 1	Processed	136710713	136274760	3265985	128703940	151416400	4338306
WWTP 2	Raw	93113515	94635250	17185417	68137380	128703940	21009026
WWTP 2	Processed	91422972	93330654	13170412	68137380	128703940	20343919
WWTP 3	Raw	42924972	41639510	6082645	34068690	64351970	7570820
WWTP 3	Processed	42440991	41677483	3468922	34068690	52955740	3470340
WWTP 5	Raw	8795511	8706443	584418	7192279	10599148	757082
WWTP 5	Processed	8760782	8706443	278734	7949361	9842066	419320
WWTP 6	Raw	15217348	15141640	1878350	11734771	17791427	2176611
WWTP 6	Processed	15359818	15526695	1268328	11734771	17791427	1874083
WWTP 8	Raw	6380136	6435197	388355	6056656	7570820	378541
WWTP 8	Processed	6307407	6305598	113990	6056656	6813738	135740
WWTP 9	Raw	21378453	21463275	2682107	16617950	32440964	2309100
WWTP 9	Processed	21068991	21116996	1477038	16617950	24150916	1956811
WWTP 10	Raw	9084984	8895714	1921922	5299574	11356230	2839058
WWTP 10	Processed	8982859	8698193	1715827	5299574	11356230	2915457
